# Supplementary material for: Polyphenols in Cereals: State of the Art of Available Information and Its Potential Use in Epidemiological Studies
Source: Nutrients. 2024 Jul 6;16(13):2155. doi: 10.3390/nu16132155 (PMC11243113; doi:10.3390/nu16132155)
Supplement: Supplementary file 1 [file nutrients-16-02155-s001.zip]

Archive with 1 entries (1 files):
- nutrients-3061269-supplementary.pdf
